# Supplementary material for: 1H NMR Study of the In Vitro Digestion of Highly Oxidized Soybean Oil and the Effect of the Presence of Ovalbumin
Source: Foods. 2021 Jul 6;10(7):1573. doi: 10.3390/foods10071573 (PMC8307026; doi:10.3390/foods10071573)
Supplement: Supplementary file 1 [file foods-10-01573-s001.zip]

Archive with 1 entries (1 files):
- Foods-1258425-Supplementary Material-final.pdf
